# Supplementary material for: Genotype-environment interaction of genotypes of cocoa in Mexico
Source: Sci Rep. 2025 May 2;15:15399. doi: 10.1038/s41598-025-00162-8 (PMC12048569; doi:10.1038/s41598-025-00162-8)
Supplement: Supplementary file 1 — Supplementary Material 1 [file 41598_2025_162_MOESM1_ESM.csv]

Supplementary Material 1. Genotype-Environment Data of 23 Cacao Clones
ENV	CLON	REP	FL	FW	TNS	ISDW	PI
1	1	1	12.6	374	13	1.27	60.56935191
1	1	2	15.5	536	18	0.84	66.13756614
1	1	3	16.9	1165	42	1.24	19.20122888
1	1	4	14.9	455	15	1.39	47.9616307
1	1	5	19.5	689	17	1.15	51.15089514
1	1	6	20.3	809	33	1.17	25.9000259
1	1	7	17.5	510	29	1.17	29.47244327
1	1	8	18	619	20	1.27	39.37007874
1	1	9	15	355	11	1.33	68.35269993
1	1	10	15.1	384	21	1.39	34.25830764
1	1	11	17.6	507	23	1.15	37.80718336
1	1	12	17.3	523	27	1.17	31.65558721
1	1	13	19	659	26	1.27	30.28467595
1	1	14	13.8	291	12	1.39	59.95203837
1	1	15	16	381	13	1.16	66.31299735
1	1	16	15.6	493.8	29	0.88	39.18495298
1	1	17	14.6	442.6	13	1.29	59.63029219
1	1	18	15.4	461.9	21	1.05	45.35147392
1	1	19	14.5	288.6	26	0.96	40.06410256
1	1	20	14.5	316.4	37	0.78	34.65003465
1	1	21	16.1	364.6	28	0.88	40.58441558
1	1	22	16.3	454.1	27	1.19	31.12356054
1	1	23	13.9	221.3	25	0.51	78.43137255
1	1	24	14.5	277.8	38	0.52	50.60728745
1	2	1	18.9	1425	49	1.14	17.9018976
1	2	2	18.5	1248	39	2.2	11.65501166
1	2	3	18.6	1574	40	1.31	19.08396947
1	2	4	19.6	1394	39	1.41	18.18512457
1	2	5	16.8	432	23	0.77	56.46527386
1	2	6	14.4	310	12	1.39	59.95203837
1	2	7	14.9	307	12	1.38	60.38647343
1	2	8	19.4	635	36	1.46	19.02587519
1	2	9	20.4	723	31	1.34	24.07318247
1	2	10	19.7	650	31	1.57	20.54653791
1	2	11	21.2	801	38	1.35	19.49317739
1	2	12	20.4	675	42	1.48	16.08751609
1	2	13	21.9	882	37	1.26	21.45002145
1	2	14	17.7	487	14	1.33	53.7056928
1	2	15	19.4	640	26	1.26	30.52503053
1	2	16	15.7	299	15	1.23	54.20054201
1	2	17	18.7	584	29	1.23	28.03476311
1	2	18	18.3	591.5	40	1.08	23.14814815
1	2	19	11.6	243.1	13	1.23	62.53908693
1	2	20	15.9	415.1	19	1.29	40.7996736
1	2	21	15.4	396.6	34	1.39	21.15954295
1	2	22	18.3	584.5	43	1.35	17.22652885
1	2	23	18.3	592.7	39	0.97	26.43404705
1	2	24	14.9	338.4	37	1.15	23.50176263
1	2	25	18.9	1425.4	49	1.51	13.51533991
1	2	26	15.7	365.5	39	1.13	22.69117313
1	2	27	16.4	385.1	30	1.35	24.69135802
1	2	28	17.2	453.6	39	1.19	21.54708037
1	2	29	12.1	271.8	23	1.31	33.18951211
1	2	30	16.8	354.5	20	1.27	39.37007874
1	2	31	14.1	317.7	18	1.38	40.25764895
1	2	32	14.8	337.1	14	1.63	43.82120947
1	2	33	16.2	399.4	16	0.91	68.68131868
1	2	34	17.4	478.5	46	1.35	16.10305958
1	2	35	14.6	234.9	43	0.57	40.7996736
1	2	36	15.2	254.7	38	0.65	40.48582996
1	2	37	17.1	301.9	38	0.71	37.06449222
1	3	1	15.4	827	41	1.43	17.05611462
1	3	2	16.7	883	58	1.36	12.67748479
1	3	3	18.5	1126	40	1.49	16.77852349
1	3	4	18.3	1250	57	1.5	11.69590643
1	3	5	19.3	1247	40	1.25	20
1	3	6	20.3	1262	45	1.26	17.6366843
1	3	7	15.1	769	21	1.46	32.61578604
1	3	8	12.9	366	13	1.17	65.74621959
1	3	9	14.4	301.1	23	0.46	94.51795841
1	3	10	14.9	349.5	42	0.48	49.6031746
1	3	11	14.7	444.3	16	1.19	52.5210084
1	3	12	20.6	724.8	40	0.89	28.08988764
1	3	13	19.2	644.2	42	1.23	19.35733643
1	3	14	16.9	638.5	22	1.08	42.08754209
1	3	15	18.5	503.6	26	0.93	41.35649297
1	3	16	20.5	461.3	33	1.03	29.42041777
1	3	17	13.8	210.8	20	1.14	43.85964912
1	3	18	16.9	395.5	40	1.1	22.72727273
1	3	19	15.4	365.7	25	1.14	35.0877193
1	3	20	17.2	476.6	37	1.1	24.57002457
1	3	21	17.6	374.4	44	0.89	25.53626149
1	3	22	17.8	518.9	41	1.22	19.9920032
1	4	1	11.6	271.7	23	1.2	36.23188406
1	4	2	13.7	434.3	36	1.16	23.94636015
1	4	3	14.4	449.4	34	1.1	26.73796791
1	4	4	14.9	520.2	35	1.31	21.81025082
1	4	5	15.4	583.8	32	1.5	20.83333333
1	4	6	17.2	648.8	39	1.51	16.98081168
1	4	7	13.6	418.5	18	1.41	39.40110323
1	4	8	16.4	532.8	36	1.67	16.63339987
1	4	9	14.6	397.6	34	1.14	25.7997936
1	4	10	14.5	380.5	27	1.18	31.38731952
1	4	11	15.1	366.3	33	1.18	25.68053416
1	4	12	15.3	365.7	38	1.15	22.88329519
1	5	1	16.3	272	23	1.36	31.96930946
1	5	2	17.4	270	39	1.24	20.67824648
1	5	3	18	257	27	1.32	28.05836139
1	5	4	20	378	38	1.43	18.40264998
1	5	5	18.5	449	19	1.19	44.2282176
1	5	6	19.6	484	36	0.93	29.86857826
1	5	7	21.4	560	31	1.09	29.5945546
1	5	8	21.1	631	39	1.11	23.1000231
1	5	9	17.4	389	16	1.22	51.2295082
1	5	10	17.4	629	37	1.25	21.62162162
1	5	11	19.9	558	39	1.13	22.69117313
1	5	12	18.5	526.7	39	1.16	22.10433245
1	5	13	18.5	517.3	36	1.19	23.3426704
1	5	14	18.7	572.1	32	1.18	26.48305085
1	5	15	18.1	472.4	40	1.08	23.14814815
1	5	16	18.2	436.5	31	1.18	27.33734281
1	5	17	19.7	649.8	27	1.2	30.86419753
1	5	18	17.8	545.6	28	0.79	45.2079566
1	5	19	18.3	609.9	35	1.2	23.80952381
1	5	20	19.2	741.8	37	1.32	20.47502048
1	5	21	20.3	550.8	39	1.1	23.31002331
1	5	22	20.1	621.3	28	1.25	28.57142857
1	5	23	17.7	476.3	37	1.15	23.50176263
1	5	25	18.2	347.9	34	1.13	26.02811036
1	5	26	18.2	425.3	15	0.98	68.02721088
1	5	27	19.7	532.7	29	0.59	58.44535359
1	5	28	21.7	613.7	39	1.18	21.72968275
1	6	1	14.7	446	24	1.29	32.2997416
1	6	2	17.7	929	46	1.02	21.31287298
1	6	3	19	897	35	1.24	23.04147465
1	6	4	18.5	842	43	1.12	20.7641196
1	6	5	18.1	774	30	1.21	27.54820937
1	6	6	17.4	921	40	0.92	27.17391304
1	6	7	15.9	576	31	1.42	22.71694684
1	6	8	18	813	36	1.3	21.36752137
1	6	9	18	942	28	1.43	24.97502498
1	6	10	19	908	42	1.2	19.84126984
1	6	11	15.1	34.8	28	1.17	30.52503053
1	6	12	13.1	436.7	29	0.9	38.31417625
1	6	13	15.7	576.1	42	1.28	18.60119048
1	6	14	13.3	363.8	45	1.23	18.06684734
1	6	15	14.1	442.6	45	1.07	20.76843198
1	6	16	12.6	237.1	40	0.56	44.64285714
1	6	17	13.2	293.7	37	0.72	37.53753754
1	6	18	14.6	355.1	42	0.6	39.68253968
1	6	19	15.9	392.7	39	0.69	37.16090673
1	7	1	19	459	35	1.13	25.28445006
1	7	2	19.3	477	30	1.53	21.78649237
1	7	3	23.4	668	31	1.12	28.80184332
1	7	4	14.9	347	35	1.21	23.61275089
1	7	5	20.1	570	21	1.33	35.8037952
1	7	6	19.6	581	24	1.14	36.5497076
1	7	7	18.3	377.1	37	1.24	21.79598954
1	7	8	24.1	644.8	31	1.24	26.01456816
1	7	9	17.5	487.9	38	1.33	19.78630787
1	7	10	19.7	631.6	39	1.26	20.35002035
1	7	11	19.7	543.7	39	1.27	20.18978397
1	7	12	15.7	329.8	41	1.37	17.80309774
1	7	13	16.8	330.1	23	1.33	32.69042171
1	7	14	18.6	469.7	35	1.63	17.52848379
1	7	15	22.1	644.1	24	1.15	36.23188406
1	7	16	15.4	281.1	15	0.42	158.7301587
1	7	17	17.2	304.1	34	0.58	50.70993915
1	7	18	18.1	383.8	31	0.34	94.87666034
1	7	19	18.4	361.1	28	0.69	51.75983437
1	7	20	18.6	339.1	32	1.11	28.15315315
1	8	1	18.6	1245.3	37	1.1	24.57002457
1	8	2	16.8	517.1	39	1.33	19.27896665
1	9	1	17.5	445	38	1.19	22.1141088
1	9	2	18.4	459	35	1.19	24.00960384
1	9	3	16.7	376.7	39	1.13	22.69117313
1	9	4	16.4	356.2	25	1.48	27.02702703
1	9	5	16.2	352	35	1.44	19.84126984
1	9	6	18.3	410	41	1.34	18.20167455
1	9	7	18.4	500	47	1.14	18.66368048
1	9	8	17.6	452	34	1.36	21.62629758
1	9	9	17.6	485	43	1.01	23.02555837
1	9	10	18.6	488.4	43	0.78	29.81514609
1	9	11	18.4	500.4	47	1.08	19.70055162
1	9	12	17.6	452.8	34	1.03	28.55511136
1	9	13	21.2	683.2	35	1.26	22.67573696
1	9	14	19.9	653.9	42	1.27	18.74765654
1	9	15	20.2	657.3	43	1.37	16.97504668
1	10	1	18.9	1252	44	1.2	18.93939394
1	10	2	16.4	890	32	1.07	29.20560748
1	10	3	15.2	780	44	0.92	24.70355731
1	10	4	11.2	331	40	0.75	33.33333333
1	10	5	13	577	44	0.89	25.53626149
1	10	6	10.4	589	41	0.69	35.34817957
1	10	7	13.9	623	46	0.56	38.81987578
1	10	8	14.4	657	40	0.79	31.64556962
1	10	9	14.2	680	46	0.94	23.12673451
1	10	10	16.5	874	52	0.92	20.90301003
1	10	11	14.5	295	48	0.85	24.50980392
1	10	12	17.2	571.4	46	1.16	18.74062969
1	10	13	16.6	377.2	48	0.59	35.31073446
1	10	14	14.5	295.4	48	0.75	27.77777778
1	10	15	15.4	393.4	43	1.09	21.33560913
1	10	16	12.8	209.1	36	0.91	30.52503053
1	10	17	15.1	348.5	43	0.55	42.2832981
1	10	18	16.5	358.4	40	1.16	21.55172414
1	10	19	18.5	573.3	43	1.16	20.04811548
1	10	20	19.4	602.5	45	1.26	17.6366843
1	10	21	20.5	755.7	36	1.36	20.4248366
1	10	22	15.4	285.4	23	0.73	59.55926147
1	10	23	15.9	272.2	19	0.58	90.74410163
1	10	24	16.2	302.1	41	0.52	46.9043152
1	10	25	16.2	359.2	27	0.73	50.73566717
1	10	26	17.4	472.9	38	0.73	36.04902668
1	10	27	18.2	532.8	48	0.67	31.09452736
1	11	1	17.5	529	28	1.04	34.34065934
1	11	2	19.7	514	24	0.91	45.78754579
1	11	3	22.3	889	24	1.1	37.87878788
1	11	4	21.3	829	12	1.21	68.87052342
1	11	5	20.1	677	9	1.18	94.16195857
1	11	6	20.6	754	17	0.88	66.84491979
1	11	7	21.5	900	34	0.69	42.62574595
1	11	8	27.5	663	44	0.92	24.70355731
1	13	1	20.4	1782	40	1.17	21.36752137
1	13	2	21.1	1761	43	1.49	15.60792883
1	13	3	24.1	226.3	45	1.72	12.91989664
1	13	4	15.1	823	27	1.45	25.54278416
1	13	5	18.6	507	34	1.51	19.47798987
1	13	6	21.4	686	30	1.48	22.52252252
1	13	7	20.1	635	25	1.36	29.41176471
1	13	8	21.8	662	25	1.36	29.41176471
1	13	9	19.3	531.2	34	1.12	26.2605042
1	15	1	18.5	566.3	40	1.3	19.23076923
1	17	1	16.1	481.9	36	0.88	31.56565657
1	17	2	11.2	205.6	10	1.09	91.74311927
1	17	3	16.3	506.8	32	1.06	29.48113208
1	17	4	16.1	515.7	31	1.09	29.5945546
1	17	5	13.1	244.7	20	1.08	46.2962963
1	17	6	14.8	349.3	17	1	58.82352941
1	17	7	15.1	348.4	13	0.84	91.57509158
1	17	8	16.7	402.5	34	0.92	31.96930946
1	17	9	16.6	625.7	25	0.78	51.28205128
1	17	10	13.6	237.3	29	0.69	49.97501249
1	17	11	15.1	258.5	36	0.7	39.68253968
1	17	13	17.1	511.6	39	1.02	25.13826043
1	18	1	17.2	604.6	24	0.99	42.08754209
1	18	2	16.6	568.3	19	1.1	47.84688995
1	18	3	18.2	636.9	16	0.97	64.43298969
1	18	4	19.2	718.7	22	0.94	48.35589942
1	18	5	14.9	401.7	13	0.96	80.12820513
1	18	6	19.4	600.1	28	1	35.71428571
1	18	7	14.1	253.4	29	0.59	58.44535359
1	18	8	18.5	652.2	19	1.11	47.41583689
1	18	9	19.1	712.4	21	1.15	41.40786749
1	18	10	21.7	923.5	31	1.16	27.80867631
1	18	11	13.5	555.1	30	1.19	28.01120448
1	18	12	16.1	470.2	17	0.88	66.84491979
1	18	13	18.6	509.7	31	0.91	35.44842255
1	18	14	13.1	284.4	9	0.89	124.8439451
1	18	15	14.6	365.2	13	1.05	73.26007326
1	18	16	15.8	609.6	27	0.91	40.7000407
1	18	17	17.2	600.2	31	1.07	30.14772385
1	18	18	20.1	775.6	37	1.23	21.9731927
1	18	19	16.7	673.9	34	1.07	27.48763057
1	18	20	19.2	786.9	29	1.21	28.49814762
1	18	21	21.2	934.2	29	1.11	31.06554831
1	18	22	18.9	581.4	34	1.1	26.73796791
1	18	23	21.1	918.4	22	1.17	38.85003885
1	18	24	21.6	1055.1	33	1.07	28.32058907
1	18	25	20.4	796.3	25	1.25	32
1	18	26	20.1	986.2	32	1.4	22.32142857
1	18	27	18.3	531.9	29	1.35	25.54278416
1	18	28	18.1	473.2	30	0.84	39.68253968
1	18	29	14.1	241.8	9	0.58	191.5708812
1	18	30	16.3	446.1	30	1.08	30.86419753
1	18	31	16.6	446.9	18	1.06	52.41090147
1	18	32	18.5	422.2	28	0.9	39.68253968
1	18	33	21.8	649.7	31	1.11	29.06131938
1	19	1	14.2	44.5	21	1.14	41.7710944
1	19	2	14.1	148.9	17	1.41	41.71881519
1	19	3	17.5	276.8	22	1.14	39.87240829
1	19	4	16.9	297.3	28	1.02	35.0140056
1	19	5	18.4	324.3	36	1.18	23.54048964
1	20	1	14.6	196.8	37	0.48	56.30630631
1	20	2	17.4	285.4	50	0.6	33.33333333
1	20	3	16.7	215.7	38	0.7	37.59398496
1	20	4	16.9	297.3	23	1.08	40.25764895
1	20	5	16.3	352.3	48	0.66	31.56565657
1	20	6	15.1	199.2	44	0.47	48.35589942
1	21	1	17.7	299.3	35	0.66	43.29004329
1	21	2	18.1	370.8	24	0.97	42.95532646
1	21	3	16.1	297.4	19	0.8	65.78947368
1	21	4	19.6	459.9	38	0.65	40.48582996
1	21	5	20.2	463.3	31	0.59	54.67468562
1	21	6	22.6	502.7	37	0.94	28.75215641
1	22	1	21.2	456.4	27	0.91	40.7000407
1	22	2	22.1	452.1	35	0.79	36.16636528
1	23	1	18.6	423.8	22	1.18	38.52080123
1	23	2	16.1	327.1	25	1.11	36.03603604
1	23	3	19.5	364.1	29	1.14	30.24803388
1	24	1	16.2	574.8	27	0.855555556	43.29004329
1	24	2	20.1	773.4	46	1.018181818	21.35093168
1	24	3	13.1	222.8	18	0.62	89.60573477
1	24	4	16.1	296.3	39	0.53	48.37929366
1	24	5	16.1	360.2	36	0.74	37.53753754
1	25	1	25.2	1407.5	44	1.38	16.46903821
1	25	2	20.3	782.9	40	0.93	26.88172043
1	25	3	21.1	832.4	34	1.42	20.71251036
1	25	4	22.5	970.5	47	1.01	21.06593638
1	25	5	24.9	1393.5	42	1.17	20.35002035
2	1	1	13.1	342.2	19	0.95	55.40166205
2	1	2	17.2	509.1	52	0.96	20.03205128
2	1	3	14.3	359.9	22	1	45.45454545
2	1	4	15.2	422.2	30	0.84	39.68253968
2	2	1	13.7	217.1	26	0.79	48.68549172
2	2	2	12.7	220.9	27	0.8	46.2962963
2	2	3	13.2	281.9	23	1.12	38.81987578
2	2	4	15.6	326.6	27	1.04	35.61253561
2	2	5	15.8	384.8	35	1.07	26.70226969
2	2	6	15.8	365.4	38	0.92	28.60411899
2	2	7	15.9	371.4	35	1.08	26.45502646
2	2	8	18.2	476.3	36	1.17	23.74169041
2	2	10	13.5	244.5	16	1.08	57.87037037
2	2	11	15.6	355.6	30	1.12	29.76190476
2	2	12	15.8	343.1	36	1.13	24.58210423
2	2	13	17.7	478.1	34	1.08	27.23311547
2	2	14	17.9	450.1	43	1.16	20.04811548
2	2	15	15.4	373.1	28	1.03	34.6740638
2	2	16	15.5	350.6	28	1.18	30.26634383
2	2	17	13.7	280.8	15	1.08	61.72839506
2	2	18	14.2	295.7	24	1.39	29.97601918
2	2	19	15.5	336.5	24	1.11	37.53753754
2	2	20	15.4	347.9	21	0.99	48.1000481
2	2	21	15.5	398.6	45	1.12	19.84126984
2	2	22	15.6	377.8	34	0.85	34.60207612
2	2	23	15.6	383.2	21	1.02	46.6853408
2	2	24	15.7	360.3	19	1.16	45.37205082
2	2	25	15.7	418.7	31	1.24	26.01456816
2	2	26	15.8	460.9	36	1.06	26.20545073
2	2	27	16.3	586.9	43	1.05	22.14839424
2	2	28	16.5	505.2	27	1.09	33.97893306
2	2	29	16.8	483.4	27	1.2	30.86419753
2	2	30	17.6	488.7	34	1.24	23.71916509
2	2	31	18.2	576.1	28	1.11	32.17503218
2	2	32	14.2	258.6	36	1.06	26.20545073
2	2	33	16.3	317.8	33	0.77	39.35458481
2	2	34	11.4	326.8	37	0.58	46.59832246
2	2	35	15.8	343.2	39	1.12	22.89377289
2	2	36	16.1	397.5	39	1.15	22.29654404
2	2	37	16.9	386.3	41	0.96	25.40650407
2	2	38	18.8	518.2	43	1.25	18.60465116
2	2	39	16.2	458.5	33	0.98	30.92145949
2	2	40	14.6	332.3	28	1.17	30.52503053
2	2	41	16.5	475.3	31	1.02	31.62555345
2	2	42	16.7	432.1	34	1.23	23.91200383
2	2	43	16.9	428.2	35	1.33	21.48227712
2	2	44	20.1	665.1	42	1.03	23.11604253
2	2	45	15.2	288.8	36	1.34	20.72968491
2	2	46	15.9	342.1	28	1.59	22.46181491
2	3	1	11.3	179.1	15	1.11	60.06006006
2	3	2	10.1	122.3	5	1.11	180.1801802
2	3	3	13.4	291.1	15	1.01	66.00660066
2	3	4	15.1	416.1	30	1.05	31.74603175
2	3	5	15.3	447.1	36	1.02	27.23311547
2	3	6	16.2	465.1	39	0.88	29.13752914
2	3	7	13.9	346.7	34	1.22	24.10800386
2	3	8	14.1	406.1	40	1.22	20.49180328
2	3	9	14.9	347.2	27	0.99	37.41114852
2	3	10	13.6	334.9	22	1.03	44.13062665
2	3	11	13.2	266.2	25	1.2	33.33333333
2	3	12	14.3	290.3	25	1.2	33.33333333
2	3	13	16.1	376.4	33	1.21	25.0438267
2	3	14	16.5	476.1	28	0.92	38.81987578
2	3	15	16.8	444.9	21	1.12	42.5170068
2	3	16	17.3	493.1	30	1.22	27.32240437
2	3	17	17.9	512.1	34	1.3	22.62443439
2	3	18	18.1	532.9	31	1.11	29.06131938
2	3	19	15.2	342.7	21	1.08	44.09171076
2	3	20	15.6	334.6	30	1.16	28.73563218
2	3	21	16.9	492.9	23	1.22	35.63791875
2	3	22	17.2	461.1	24	1.11	37.53753754
2	3	23	17.2	453.6	27	1.35	27.43484225
2	3	24	18.6	574.1	35	1.09	26.21231979
2	3	25	14.7	342.2	36	1.14	24.36647173
2	3	26	15.1	336.3	30	0.85	39.21568627
2	3	27	16.3	435.4	31	1.23	26.22606871
2	3	28	13.2	228.7	20	1.25	40
2	3	29	13.4	295.4	26	0.83	46.33920297
2	3	30	17.5	476.4	40	0.8	31.25
2	4	1	13.1	252.5	29	1.15	29.9850075
2	4	2	14.5	422.7	26	1.39	27.67017156
2	4	3	14.8	502.4	23	1.39	31.27932437
2	4	4	14.8	334.1	25	1.17	34.18803419
2	4	5	15.9	383.2	26	1.14	33.73819163
2	4	6	16.1	381.1	30	1.39	23.98081535
2	4	7	16.5	430.7	22	1.21	37.56574005
2	4	8	17.2	652.8	40	1.43	17.48251748
2	4	9	17.3	507.3	33	1.34	22.61420172
2	4	10	16.7	602.4	28	1.3	27.47252747
2	4	11	15.9	470.4	42	0.91	26.16431188
2	4	12	16.1	544.9	32	1.36	22.97794118
2	4	13	17.7	665.1	37	1.46	18.51166235
2	4	14	14.4	340.1	30	1.3	25.64102564
2	4	15	14.9	395.3	30	1.08	30.86419753
2	4	16	15.2	486.1	26	1.31	29.35995302
2	4	17	15.6	429.1	37	1.28	21.11486486
2	4	18	14.1	349.1	36	1.02	27.23311547
2	5	1	16.7	287.1	36	0.76	36.5497076
2	5	2	21.1	562.1	37	1.04	25.98752599
2	5	3	14.9	339.1	29	0.89	38.74467261
2	5	4	16.1	351.7	37	1.11	24.348673
2	5	5	16.5	396.1	20	1.25	40
2	5	6	18.1	489.1	36	1	27.77777778
2	5	7	18.9	485.5	34	0.85	34.60207612
2	5	8	19.9	532.1	38	1.1	23.92344498
2	5	9	19.1	530.3	36	0.97	28.63688431
2	5	10	15.5	321.5	23	0.75	57.97101449
2	5	11	16.7	339.8	24	1.06	39.3081761
2	5	12	18.5	434.1	36	0.99	28.05836139
2	5	13	19.4	503.2	34	0.9	32.67973856
2	5	14	18.2	363.6	39	0.98	26.16431188
2	5	15	16.5	296.9	37	0.77	35.1000351
2	5	16	17.7	281.7	33	0.66	45.91368228
2	5	17	16.2	254.8	21	0.81	58.78894768
2	5	18	16.4	346.3	25	0.63	63.49206349
2	5	19	16.4	253.9	32	0.77	40.58441558
2	5	20	16.5	284.1	38	0.55	47.84688995
2	5	21	19.6	512.4	42	0.71	33.53454058
2	5	22	16.6	361.9	29	1.06	32.53090436
2	5	23	17.3	462.7	35	0.89	32.10272873
2	5	24	17.6	423.1	41	0.84	29.03600465
2	5	25	17.9	422.5	42	0.86	27.6854928
2	6	1	12.2	258.6	32	0.64	48.828125
2	6	2	13.1	313.4	38	0.91	28.91844997
2	6	3	14.5	545.3	44	0.95	23.92344498
2	6	4	13.1	326.1	11	1.2	75.75757576
2	6	5	15.1	559.7	47	1.05	20.26342452
2	6	6	11.9	341.4	22	0.67	67.84260516
2	6	7	16.1	679.5	50	0.92	21.73913043
2	6	8	14.5	460.9	42	1.06	22.46181491
2	6	9	15.1	619.5	29	1.21	28.49814762
2	6	10	13.3	462.9	27	1.22	30.35822708
2	6	11	15.9	575.5	40	1.28	19.53125
2	6	12	15.9	596.4	52	1.05	18.31501832
2	6	13	13.7	375.9	49	0.93	21.94426158
2	6	14	14.9	480.6	34	1.19	24.71576866
2	6	15	15.6	642.7	45	1.04	21.36752137
2	6	16	16.9	728.7	42	1.24	19.20122888
2	6	17	14.6	453.8	46	0.99	21.95871761
2	6	18	16.7	624.3	44	1.28	17.75568182
2	6	19	12.6	296.3	37	0.62	43.59197908
2	7	1	14.8	217.6	17	1.15	51.15089514
2	7	2	15.6	308.4	25	0.6	66.66666667
2	7	3	17.4	410.3	35	1.09	26.21231979
2	7	4	18.1	402.3	37	1.7	15.89825119
2	7	5	18.4	514.2	41	1.11	21.9731927
2	7	6	15.7	294.1	22	1.21	37.56574005
2	7	7	16.1	316.2	32	1.05	29.76190476
2	7	8	16.4	355.1	17	1.11	52.99417064
2	7	9	17.2	448.2	32	1.05	29.76190476
2	7	10	19.1	485.5	29	1.04	33.15649867
2	7	11	20.5	594.6	31	1.13	28.54695975
2	7	12	13.4	230.2	23	0.91	47.77830865
2	7	13	18.6	429.8	38	1.03	25.54931017
2	7	14	14.1	268.1	27	0.94	39.40110323
2	7	15	17.9	411.9	34	1.02	28.83506344
2	7	16	17.9	433.6	37	0.96	28.15315315
2	7	17	18.4	400.5	26	1	38.46153846
2	7	18	19.1	459.5	29	1.06	32.53090436
2	7	19	19.6	536.7	28	0.93	38.40245776
2	7	20	16.1	360.4	33	1.04	29.13752914
2	7	21	16.5	362.7	34	1.12	26.2605042
2	7	22	16.9	361.1	21	1.24	38.40245776
2	7	23	17.1	352.9	34	1.12	26.2605042
2	7	24	16.9	359.5	27	1.02	36.31082062
2	7	25	17.3	440.7	36	1.16	23.94636015
2	8	1	14.9	382.8	22	1.14	39.87240829
2	8	2	16.3	486.4	32	1.23	25.40650407
2	8	3	17.6	576.7	37	1.23	21.9731927
2	8	4	18.1	720.8	41	1.41	17.29804532
2	8	5	20.1	740.1	32	1.44	21.70138889
2	8	6	19.4	809.3	42	1.42	16.76727029
2	8	7	19.2	732.9	43	1.34	17.35508504
2	8	8	16.4	637.5	44	1.11	20.47502048
2	8	9	17.1	565.1	33	1.26	24.05002405
2	8	10	18.2	640.4	29	1.38	24.98750625
2	8	11	16.4	499.3	26	1.31	29.35995302
2	8	12	17.9	564.3	30	1.45	22.98850575
2	8	13	18.7	600.7	35	1.18	24.21307506
2	8	14	18.9	642.2	45	1.23	18.06684734
2	8	15	19.1	687.2	39	1.21	21.19093028
2	9	1	17.6	203.3	32	0.8	39.0625
2	9	2	17.5	385.3	34	1.15	25.57544757
2	9	3	18.2	440.1	41	1.06	23.00966406
2	9	4	15.5	290.6	15	1.1	60.60606061
2	9	5	12.8	185.3	6	1.01	165.0165017
2	9	6	16.8	379.8	22	1.21	37.56574005
2	9	10	15.2	302.7	14	1.21	59.03187721
2	9	11	18.5	434.1	43	0.88	26.42706131
2	9	12	19.5	493.5	33	0.77	39.35458481
2	9	13	19.7	473.3	37	0.85	31.79650238
2	9	14	12.1	397.8	38	1.03	25.54931017
2	9	15	17.5	573.8	31	0.81	39.82477101
2	9	16	15.6	307.5	20	0.95	52.63157895
2	9	17	17.4	374.9	35	0.79	36.16636528
2	9	18	19.4	516.4	40	0.84	29.76190476
2	9	19	21.2	575.1	41	0.9	27.100271
2	9	20	17.1	384.4	34	0.95	30.95975232
2	9	21	16.7	353.1	32	1.02	30.6372549
2	9	22	18.5	427.5	37	0.77	35.1000351
2	9	23	18.7	404.1	30	1.23	27.100271
2	9	24	17.4	366.1	30	0.99	33.67003367
2	9	25	17.6	395.7	32	0.74	42.22972973
2	9	26	18.4	378.9	28	1.2	29.76190476
2	9	27	18.1	415.1	40	1.33	18.79699248
2	9	28	15.6	284.1	32	0.97	32.21649485
2	9	29	17.3	398.8	36	1.18	23.54048964
2	9	30	14.8	276.5	31	0.82	39.33910307
2	10	1	13.4	270.5	31	0.83	38.86513797
2	10	2	15.5	393.5	43	1	23.25581395
2	10	3	15.1	375.9	39	0.89	28.81014117
2	10	4	17.8	478.3	45	0.84	26.45502646
2	10	5	18.1	566.4	42	0.99	24.05002405
2	10	6	14.1	348.7	32	0.86	36.3372093
2	10	7	15.1	416.9	41	1.14	21.39495079
2	10	8	15.5	466.6	45	0.83	26.77376171
2	10	9	17.3	465.7	23	1.06	41.01722724
2	10	10	15.2	329.7	31	1	32.25806452
2	10	11	15.5	404.3	41	1.13	21.58428664
2	10	12	16.2	431.7	44	1.04	21.85314685
2	10	13	15.9	437.2	44	0.81	28.05836139
2	10	14	14.1	298.6	46	0.51	42.62574595
2	10	15	14.3	322.6	48	0.6	34.72222222
2	11	1	18.5	503.5	35	1.17	24.42002442
2	11	2	20.6	679.6	32	1.17	26.70940171
2	11	3	18.6	547.3	26	1.39	27.67017156
2	11	4	19.8	628.6	36	1.29	21.53316107
2	11	5	18.9	490.7	34	1.13	26.02811036
2	11	6	19.1	545.5	32	0.95	32.89473684
2	11	7	19.5	546.6	32	1.07	29.20560748
2	11	8	20.1	660.3	31	1.48	21.79598954
2	11	9	17.1	431.1	19	1.4	37.59398496
2	11	10	23.1	769.6	38	1.29	20.3998368
2	11	11	18.4	518.9	33	1.24	24.43792766
2	11	12	19.6	593.1	26	1.2	32.05128205
2	11	13	17.3	393.9	21	1.23	38.71467286
2	11	14	17.9	554.1	36	1.37	20.2757502
2	11	15	19.4	577.1	36	2.61	10.64282673
2	11	16	19.6	647.8	19	1.6	32.89473684
2	11	17	17.1	391.1	35	1.33	21.48227712
2	11	18	17.6	409.8	14	1.53	46.6853408
2	12	1	17.7	396.8	35	1.09	26.21231979
2	12	2	15.4	307.2	23	0.9	48.30917874
2	12	3	16.1	338.6	26	1.1	34.96503497
2	12	4	17.3	396.9	20	1.32	37.87878788
2	12	5	17.5	423.1	22	1.68	27.05627706
2	12	6	18.3	472.7	35	1.23	23.22880372
2	12	7	18.3	476.2	36	1.04	26.70940171
2	12	8	18.9	483.5	25	1.23	32.5203252
2	12	9	20.5	396.6	39	0.96	26.70940171
2	12	10	15.1	338.4	21	1.28	37.20238095
2	12	11	19.2	501.4	23	1.2	36.23188406
2	12	12	17.1	374.5	28	0.8	44.64285714
2	12	13	18.1	462.9	34	1.14	25.7997936
2	12	14	18.6	472.1	21	1.52	31.3283208
2	12	15	22.7	767.1	40	1.67	14.97005988
2	12	16	16.9	360.2	35	1.24	23.04147465
2	12	17	18.3	431.3	37	1.32	20.47502048
2	12	18	21.1	632.1	31	1.76	18.32844575
2	12	19	18.6	401.3	35	0.99	28.86002886
2	12	20	15.4	329.7	27	1.16	31.9284802
2	12	21	15.3	299.6	16	1.23	50.81300813
2	12	22	15.3	358.1	21	1.16	41.05090312
2	13	1	16.4	379.2	28	1.49	23.96931927
2	13	2	18.7	464.8	28	1.12	31.8877551
2	13	3	14.6	291.2	25	0.85	47.05882353
2	13	4	18.4	464.8	29	1.16	29.72651605
2	13	5	17.4	383.1	19	1.45	36.29764065
2	15	8	18.2	640.3	33	1.47	20.61430633
2	15	9	15.3	463.8	33	1.38	21.95871761
2	15	10	17.3	504.1	28	1.18	30.26634383
2	15	11	19.9	759.6	42	1.27	18.74765654
2	17	14	17.1	612.3	30	1.09	30.58103976
2	17	15	15.2	384.1	32	0.95	32.89473684
2	17	16	12.5	270.9	16	1.02	61.2745098
2	17	17	16.8	614.1	28	0.86	41.5282392
2	17	18	17.5	632.2	32	0.86	36.3372093
2	17	19	17.8	577.9	33	1.04	29.13752914
2	17	20	19.8	641.2	36	1.14	24.36647173
2	17	21	17.1	410.3	38	1.26	20.8855472
2	17	22	16.1	471.5	43	1.17	19.87676406
2	17	23	17.3	539.5	34	1.07	27.48763057
2	17	24	18.1	511.5	32	1.1	28.40909091
2	17	25	17.6	462.2	40	1.06	23.58490566
2	17	26	14.1	341.1	17	1.17	50.27652086
2	17	27	14.6	432.7	31	1.2	26.88172043
2	17	28	16.2	431.1	36	1.23	22.58355917
2	17	29	16.9	476.9	30	1.22	27.32240437
2	17	30	18.6	507.4	34	1.16	25.35496957
2	17	31	15.2	411.6	40	1.04	24.03846154
2	18	1	18.9	633.1	15	1.09	61.16207951
2	18	2	20.2	738.7	28	1.24	28.80184332
2	18	3	15.3	429.3	16	1.09	57.33944954
2	18	4	15.2	439.5	17	1.15	51.15089514
2	18	5	18.9	726.6	29	1.01	34.14134517
2	18	6	17.6	565.1	26	0.71	54.17118093
2	18	7	17.5	541.4	16	1.17	53.41880342
2	18	8	18.7	587.1	13	2.15	35.77817531
2	18	9	20.5	776.8	31	1.28	25.2016129
2	18	10	16.3	486.1	32	0.85	36.76470588
2	18	11	17.1	532.1	18	1.05	52.91005291
2	18	12	16.2	459.2	10	0.8	125
2	18	13	19.5	668.1	26	1.14	33.73819163
2	18	14	15.2	396.9	26	0.84	45.78754579
2	18	15	15.7	504.4	13	1.19	64.64124111
2	18	16	17.1	491.4	21	0.98	48.59086492
2	18	17	17.6	574.8	32	1.26	24.8015873
2	18	18	20.5	856.8	30	1.2	27.77777778
2	18	19	16.3	487.5	30	1.06	31.44654088
2	19	1	13.8	226.9	13	0.93	82.71298594
2	19	2	13.2	231.3	36	0.44	63.13131313
2	19	3	11.6	146.2	11	0.55	165.2892562
2	19	4	11.6	290.1	24	0.61	68.30601093
2	19	5	14.7	275.3	28	0.61	58.54800937
2	19	6	14.5	284.1	34	0.49	60.0240096
2	19	7	16.1	298.6	40	1.07	23.36448598
2	19	8	16.9	351.1	43	0.57	40.7996736
2	19	9	14.3	257.4	25	0.56	71.42857143
2	19	10	16.2	308.5	36	0.67	41.45936982
2	20	1	13.3	232.1	29	0.67	51.46680391
2	20	2	14.7	379.7	32	0.62	50.40322581
2	20	3	16.3	420.1	31	0.74	43.59197908
2	20	4	14.9	298.9	43	0.55	42.2832981
2	20	5	17.2	227.5	29	0.5	68.96551724
2	20	6	17.2	287.1	20	0.62	80.64516129
2	21	1	18.5	442.3	32	0.95	32.89473684
2	21	2	19.3	542.5	20	0.81	61.72839506
2	21	3	16.9	319.3	32	0.77	40.58441558
2	21	4	21.4	794.1	45	1.16	19.15708812
2	21	5	12.9	203.2	36	0.35	79.36507937
2	21	6	14.2	295.7	35	0.87	32.8407225
2	21	7	15.1	295.7	31	1.04	31.01736973
2	21	8	15.5	392.1	15	1.25	53.33333333
2	21	9	17.2	410.7	36	0.93	29.86857826
2	21	10	17.3	394.9	16	1.27	49.21259843
2	21	11	19.2	444.1	40	0.95	26.31578947
2	21	12	20.5	646.9	39	1.11	23.1000231
2	21	13	13.3	264.7	23	0.82	53.02226935
2	21	14	16.6	405.6	42	0.93	25.6016385
2	21	15	22.9	756.9	44	1.16	19.59247649
2	21	16	16.1	375.6	34	1.09	26.98327037
2	21	17	19.1	521.1	33	1.13	26.81684098
2	21	18	20.3	661.1	44	0.92	24.70355731
2	21	19	21.2	675.7	30	1.1	30.3030303
2	21	20	13.6	186.1	34	1.26	23.3426704
2	22	1	24.1	719.3	40	0.71	35.21126761
2	22	2	23.7	641.4	45	1.13	19.66568338
2	22	3	20.3	439.9	35	0.78	36.63003663
2	22	4	16.1	306.1	24	0.81	51.44032922
2	22	5	18.1	368.1	28	1.06	33.69272237
2	22	6	21.6	520.9	44	1.29	17.61804087
2	22	7	17.2	313.1	26	1.01	38.08073115
2	22	8	17.1	344.6	26	1.04	36.98224852
2	22	9	21.7	383.4	32	0.87	35.91954023
2	22	10	22.5	459.7	35	0.81	35.27336861
2	22	11	19.6	309.6	32	0.64	48.828125
2	22	12	19.7	433.1	32	0.68	45.95588235
2	22	13	21.2	506.7	33	0.98	30.92145949
2	22	14	18.6	370.6	21	0.91	52.32862376
2	22	15	23.1	624.5	39	1.18	21.72968275
2	23	1	15.9	278.7	20	1.45	34.48275862
2	23	2	17.3	460.3	32	2.14	14.60280374
2	23	3	19.3	561.8	28	1.87	19.09854851
2	23	4	19.4	765.1	33	1.61	18.82175795
2	23	5	18.5	504.3	23	1.96	22.18278616
2	23	6	18.7	535.8	16	2.1	29.76190476
2	23	7	15.6	377.2	15	2.39	27.89400279
2	24	1	14.9	399.6	38	0.67	39.27729772
2	24	2	15.3	484.5	21	1.08	44.09171076
2	24	3	17.2	571.4	42	0.75	31.74603175
2	24	4	17.6	647.1	47	0.99	21.49151085
2	24	5	19.1	712.7	44	0.89	25.53626149
2	24	6	15.4	468.1	20	0.94	53.19148936
2	24	7	15.2	399.7	43	0.69	33.70407819
2	24	8	14.5	382.4	37	0.69	39.16960439
2	24	9	14.7	351.1	41	0.7	34.84320557
2	24	10	15.9	458.2	39	0.65	39.44773176
2	24	11	15.6	449.1	43	0.84	27.6854928
2	24	12	15.9	521.2	46	1.06	20.50861362
2	24	13	17.2	571.9	25	1.07	37.38317757
2	24	14	19.2	651.2	41	0.88	27.71618625
2	25	1	16.7	529.5	38	1.03	25.54931017
2	25	2	22.3	999.6	40	0.88	28.40909091
2	25	3	26.1	1476.5	28	1.43	24.97502498
2	25	4	15.2	1164.8	39	1.29	19.87676406
2	25	5	15.6	1264.6	38	1.12	23.4962406
2	25	6	16.9	1226.6	46	1.2	18.11594203
2	25	7	24.6	951.7	43	0.96	24.2248062
2	25	8	25.7	1205.5	32	1.16	26.93965517
2	25	9	16.6	1063.7	28	1.37	26.06882169
2	25	10	24.1	1171.1	33	1.27	23.86065378
2	25	11	25.6	1439.9	41	1.23	19.82946659
2	25	12	22.7	968.7	44	1.03	22.06531333
2	25	13	20.1	758.9	36	1.06	26.20545073
3	1	1	17.4	602.7	20	0.95	52.63157895
3	1	2	19.1	911.9	25	1.08	37.03703704
3	1	3	14.6	339.7	13	1.04	73.96449704
3	1	4	17.7	601.9	13	1.12	68.68131868
3	1	5	18.4	635.6	24	1.05	39.68253968
3	1	6	18.6	888.2	42	1.39	17.12915382
3	1	7	18.8	826.2	23	1.26	34.50655625
3	1	8	17.1	716.1	18	1.17	47.48338082
3	1	9	15.7	462.3	17	1.05	56.02240896
3	1	10	16.3	541.8	20	0.93	53.76344086
3	1	11	17.1	483.3	26	0.89	43.21521175
3	1	12	17.7	571.4	25	1.03	38.83495146
3	1	13	18.8	643.3	35	0.97	29.455081
3	1	14	16.4	415.1	15	0.96	69.44444444
3	1	15	17.3	498.2	21	0.92	51.75983437
3	1	16	18.4	596.4	25	1.08	37.03703704
3	2	1	19.1	491.6	22	0.97	46.86035614
3	2	2	19.7	634.2	44	1.06	21.44082333
3	2	3	20.1	588.2	25	0.87	45.97701149
3	2	4	19.1	628.3	34	1.11	26.49708532
3	2	5	20.1	825.8	41	1.16	21.02607233
3	2	6	15.5	353.3	14	1.14	62.6566416
3	2	7	15.7	389.1	14	1.11	64.35006435
3	2	8	16.5	466.4	20	1.17	42.73504274
3	2	9	16.3	434.7	19	1.08	48.73294347
3	2	10	17.9	567.8	32	0.94	33.24468085
3	2	11	19.8	675.3	36	1.09	25.4841998
3	2	12	19.1	684.1	38	1.12	23.4962406
3	2	13	15.9	360.4	36	0.81	34.29355281
3	2	14	15.8	398.2	36	0.93	29.86857826
3	2	15	15.6	451.8	24	0.98	42.5170068
3	2	16	16.7	435.4	19	1.09	48.28585225
3	2	17	18.7	637.4	38	0.96	27.4122807
3	2	18	13.9	339.2	21	0.92	51.75983437
3	2	19	18.1	462.1	31	0.88	36.6568915
3	2	20	16.5	424.4	24	0.82	50.81300813
3	2	21	16.9	443.2	25	0.91	43.95604396
3	3	1	18.4	631.4	32	1.03	30.33980583
3	3	2	13.7	343.7	14	0.9	79.36507937
3	3	3	16.1	471.8	31	0.99	32.58390355
3	3	4	18.1	662.6	34	1.16	25.35496957
3	3	5	19.2	680.7	33	1.1	27.54820937
3	3	6	14.8	555.8	32	0.82	38.1097561
3	3	7	18.6	612.5	22	1.25	36.36363636
3	3	8	19.2	716.8	30	1.35	24.69135802
3	3	9	16.7	574.7	22	1.09	41.70141785
3	3	10	16.6	459.5	15	1.06	62.89308176
3	4	1	14.5	517.6	35	1.52	18.79699248
3	4	2	16.2	662.8	33	1.64	18.4774575
3	4	3	15.8	597.9	26	1.32	29.13752914
3	4	4	16.7	642.4	34	1.71	17.1998624
3	4	5	14.5	514.7	31	1.37	23.54603249
3	4	6	14.5	533.4	32	1.41	22.16312057
3	4	7	14.6	531.5	29	1.45	23.78121284
3	5	1	19.3	619.2	38	0.72	36.5497076
3	5	2	19.4	656.4	31	0.98	32.91639236
3	5	3	20.1	668.9	35	1.01	28.28854314
3	5	4	19.9	684.4	33	1.18	25.68053416
3	6	1	17.5	827.8	39	0.78	32.8731098
3	6	2	16.8	743.3	42	0.77	30.92145949
3	6	3	17.4	921.2	39	1.15	22.29654404
3	6	4	18.2	1020.6	35	0.99	28.86002886
3	6	5	18.9	1036.7	44	1.06	21.44082333
3	7	1	16.5	383.6	20	0.87	57.47126437
3	7	2	18.1	602.7	30	0.84	39.68253968
3	7	3	22.6	843.7	39	1.13	22.69117313
3	7	4	17.4	533.1	24	0.91	45.78754579
3	7	5	18.6	580.8	34	0.79	37.23008191
3	8	1	19.7	847.3	40	1.02	24.50980392
3	8	2	20.6	1033.2	43	1.08	21.53316107
3	8	3	16.6	680.6	35	0.93	30.72196621
3	8	4	18.7	714.1	36	1.34	20.72968491
3	8	5	19.4	815.2	41	1.34	18.20167455
3	8	6	19.6	931.7	35	1.57	18.19836215
3	8	7	16.7	576.4	41	1.05	23.22880372
3	8	8	18.2	587.3	40	1.07	23.36448598
3	8	9	19.8	773.5	41	1.07	22.79462047
3	8	10	21.1	976.9	35	1.15	24.8447205
3	9	1	21.2	780.4	45	1.19	18.67413632
3	9	2	18.9	694.2	32	1.11	28.15315315
3	9	3	16.3	369.5	40	0.7	35.71428571
3	9	4	20.4	650.9	32	1.17	26.70940171
3	9	5	21.3	650.8	22	1.1	41.32231405
3	10	1	17.4	581.1	35	0.99	28.86002886
3	10	2	17.6	585.5	32	0.91	34.34065934
3	10	3	16.6	473.6	27	0.85	43.57298475
3	10	4	18.4	588.6	23	0.85	51.15089514
3	10	5	17.4	596.2	42	0.75	31.74603175
3	10	6	23.3	1018.9	44	0.96	23.67424242
3	10	7	14.4	375.9	23	0.83	52.38344683
3	10	8	16.1	382.9	35	0.7	40.81632653
3	10	9	15.3	429.1	40	0.77	32.46753247
3	10	10	15.8	459.1	39	0.64	40.06410256
3	10	11	16.1	452.2	37	0.75	36.03603604
3	10	12	13.7	307.3	25	0.69	57.97101449
3	10	13	13.7	673.4	43	0.66	35.23608175
3	10	14	15.4	350.7	37	0.65	41.58004158
3	10	15	16.1	595.4	39	0.84	30.52503053
3	11	1	23.1	908.6	23	1.22	35.63791875
3	11	2	23.6	1053.7	35	1.12	25.51020408
3	11	3	24.5	1384.2	34	1.78	16.52346332
3	11	4	25.2	1147.9	39	1.16	22.10433245
3	11	5	23.6	1032.3	40	1.71	14.61988304
3	11	6	18.5	545.4	16	1.16	53.87931034
3	11	7	19.2	633.3	28	0.97	36.81885125
3	11	8	20.1	689.9	34	1.26	23.3426704
3	11	9	21.1	968.9	34	1.01	29.12055911
3	11	10	24.8	888.4	22	1.07	42.4808836
3	12	1	22.7	907.9	32	1.13	27.65486726
3	12	2	18.6	643.2	26	0.79	48.68549172
3	12	3	20.4	771.2	32	1.04	30.04807692
3	12	4	21.7	813.3	32	1.12	27.90178571
3	12	5	20.1	639.3	26	1.26	30.52503053
3	12	6	22.6	790.4	34	1.33	22.1141088
3	12	7	21.2	732.1	27	1.08	34.29355281
3	12	8	18.7	559.5	33	0.83	36.50967506
3	13	1	22.6	935.9	37	1.73	15.62255898
3	13	2	23.1	1027.6	30	2.18	15.29051988
3	13	3	23.8	1011.7	41	1.84	13.25556734
3	13	4	25.1	1095.5	46	1.92	11.32246377
3	15	1	20.2	775.6	41	1.2	20.32520325
3	15	2	21.1	1006.4	38	1.19	22.1141088
3	15	3	21.3	1028.3	40	1.21	20.66115702
3	15	4	24.3	1346.9	45	1.71	12.99545159
3	15	5	18.1	671.6	39	1.07	23.96357537
3	15	6	22.2	901.9	40	1.24	20.16129032
3	15	7	22.4	1058.5	39	1.22	21.01723413
3	17	1	18.5	669.5	32	1.15	27.17391304
3	17	2	20.5	908.1	37	1.23	21.9731927
3	17	3	19.7	783.4	26	1.38	27.87068004
3	17	4	20.7	1160.6	46	1.48	14.68860165
3	17	5	20.6	901.2	32	1.48	21.11486486
3	17	6	21.2	909.6	26	1.43	26.89618074
3	17	7	22.3	1004.7	38	1.24	21.22241087
3	17	8	13.8	519.3	19	1.1	47.84688995
3	17	9	17.1	679.1	34	1.12	26.2605042
3	17	10	17.3	572.1	19	1.2	43.85964912
3	17	11	20.7	1044.2	28	1.83	19.51600312
3	17	12	21.6	1078.9	31	1.75	18.43317972
3	18	1	15.7	664.3	21	1.03	46.23208507
3	18	2	15.8	468.6	31	0.8	40.32258065
3	18	3	18.2	591.5	14	0.9	79.36507937
3	18	4	20.7	837.9	34	1.02	28.83506344
3	19	1	18.1	496.2	40	0.4	62.5
3	19	2	18.1	472.1	19	0.68	77.3993808
3	19	3	15.2	412.5	24	0.5	83.33333333
3	19	4	15.6	373.1	30	0.65	51.28205128
3	20	1	14.5	283.3	28	0.54	66.13756614
3	20	2	16.6	398.9	45	0.48	46.2962963
3	20	3	13.2	219.7	28	0.48	74.4047619
3	20	4	14.3	314.9	34	0.55	53.47593583
3	20	5	13.9	340.3	35	0.54	52.91005291
3	20	6	15.5	371.3	31	0.71	45.43389368
3	20	7	18.8	492.3	44	0.73	31.13325031
3	20	8	18.4	658.5	38	0.87	30.24803388
3	20	9	19.7	603.4	41	0.83	29.38583603
3	20	10	14.1	397.8	12	0.98	85.03401361
3	20	11	14.8	468.5	11	0.99	91.82736455
3	20	12	16.5	519.3	12	1.17	71.22507123
3	20	13	12.1	392.8	15	0.81	82.30452675
3	20	14	18.6	557.1	41	0.72	33.87533875
3	20	15	12.7	227.9	19	0.53	99.30486594
3	20	16	13.4	257.6	27	0.62	59.73715651
3	20	17	13.8	298.3	16	0.78	80.12820513
3	20	18	15.4	338.4	33	0.69	43.91743522
3	20	19	15.1	363.4	34	0.7	42.01680672
3	20	20	15.4	399.7	24	0.67	62.18905473
3	20	21	15.6	327.6	24	0.78	53.41880342
3	20	22	15.7	340.3	37	0.63	42.9000429
3	21	1	16.2	341.1	33	0.64	47.34848485
3	21	2	18.6	640.1	15	0.91	73.26007326
3	21	3	21.3	995.6	29	1.2	28.73563218
3	21	4	24.1	1072.5	40	1.11	22.52252252
3	21	5	17.5	605.5	40	0.99	25.25252525
3	21	6	21.9	842.9	32	1.36	22.97794118
3	21	7	24.2	1039.7	40	1.56	16.02564103
3	22	1	15.2	243.9	8	0.42	297.6190476
3	22	2	21.2	415.8	17	0.57	103.1991744
3	22	3	15.1	220.2	14	0.5	142.8571429
3	22	4	23.4	1071.9	39	1.51	16.98081168
3	22	5	25.2	941.7	29	1.54	22.3914017
3	22	6	19.2	329.1	27	0.71	52.1648409
3	22	7	22.8	769.4	39	1.49	17.20874204
3	22	8	23.3	812.2	42	1.7	14.00560224
3	22	9	21.2	694.4	29	1	34.48275862
3	24	1	15.3	482.2	34	0.81	36.31082062
3	24	2	16.2	556.8	52	0.67	28.70264064
3	25	1	26.1	1660.4	44	1.7	13.36898396
3	25	2	24.1	1783.7	33	1.32	22.95684114
3	25	3	26.2	1721.1	44	1.53	14.85442662
3	25	4	26.2	1719.5	34	1.65	17.82531194
